# Supplementary material for: A Systematic Review and Meta-analysis of Efficacy and Safety of Mavacamten for the Treatment of Hypertrophic Cardiomyopathy
Source: Rev Cardiovasc Med. 2024 Oct 23;25(10):375. doi: 10.31083/j.rcm2510375 (PMC11522755; doi:10.31083/j.rcm2510375)
Supplement: Supplementary file 1 [file 2153-8174-25-10-375-s1.zip]

Archive with 2 entries (2 files):
- RCM23168 PRISMA_2020_checklist .docx
- Text S1.docx
